# Supplementary material for: Chemotherapeutic Activities of New η6-p-Cymene Ruthenium(II) and Osmium(II) Complexes with Chelating SS and Tridentate SNS Ligands
Source: Molecules. 2024 Feb 21;29(5):944. doi: 10.3390/molecules29050944 (PMC10935334; doi:10.3390/molecules29050944)
Supplement: Supplementary file 1 [file molecules-29-00944-s001.zip]

Archive with 1 entries (1 files):
- molecules-2825010-supplementary.pdf
